# Supplementary material for: Pain phenotyping and investigation of outcomes in physical therapy: An exploratory study in patients with low back pain
Source: PLoS One. 2023 Feb 14;18(2):e0281517. doi: 10.1371/journal.pone.0281517 (PMC9928110; doi:10.1371/journal.pone.0281517)
Supplement: S1 File — (XLSX) [file pone.0281517.s001.xlsx]

## Sheet: Sheet1
Age	Ethnicity	Race	Baseline LBP Rating 101 point NPRS	4 weeks LBP Rating	Baseline ODI Percent	4 weeks ODI Percent	SCL 90R Somatization	SCL 90R Depression	SCL 90R Anxiety	PPT Low Back	PPT Upper Trapezius	PCS	FABQ PA	FABQ W	TSK	PSEQ	PSQI
33	2	2	85.33	85.67	74	62				7.65	5.77
54	2	1	28.33	24	24	18	5	10	1	5.56	6.77	2	7	16	17	58	6
71	2	1	23.33	29	20	16	3	2	1	11.98	9.74	8	12	8	19	49	7
23	2	1								6.4	4.28
72	2	1	36.67	30	34	38	8	0	0	6.96	2.86	1	18	36	30	56	7
73	2	1	32.67	34.33	50	56	6	10	3	3.29	2.4	16	12	27	21	31	5
68	1	1	71.33	60	60	58	22	20	8	1.1	0.54	38	21	13	32	22	19
19	2	1	42	24.33	22	34	16	11	4	3.58	3.06	18	8	4	35	53	16
38	2	5	18.67	3.33	11	8	22	22	9	2.57	2.16	13	17	13	20	26	4
40	2	1	73	58.33	42	32	18	16	8	1.59	1.93	33	16	0	29	8	20
50	2	2	36	6.34	36	20	6	3	0	0.49	2.49	19	4	0	18	60	12
50	2	3	62		16		8	4	1	11.17	3.96	8	13	6	28	50	16
25	2	1	20.67	14	20	10	8	13	5	10.4	7.73	8	6	8	18	56	11
47	2	1	86.67	56	52	30	19	28	21	3.05	3.25	28	15	0	33	23	19
63	2	1	30	19.33	54	36	14	5	0	2.87	3.53	0	4	0	11	52	13
65	2	2	80	5.67	56	32	15	1	2	4.51	3.33	9	21	0	27	18	16
33	2	2	36.67	16	4	4	5	6	1			10	16	2	18	58	2
66	2	1	24.33	17	36	28	11	5	2	1.28	2.16	16	9	0	18	48	9
58	2	2	59.33		58		21	25	9	0.47	0.72	25	18	0	21	12	19
68	2	1	45.33	11.67	8	0	7	2	2	2.64	3.18	5	12	0	26	60	6
61	2	3	58.33		60		17	10	1	3.7	4.06	15	8	25	22	12	12
47	2	4	55.67		64		13	5	1	0.8	0.79	7	12	30	36	28	18
64	2	2	75	61.6	46	40	18	14	4	7.69	6.45	17	16	20	22	30	9
68	2	1	27.6	47	30	36	10	23	12	7.3	4.48	19	12	15	27	48	11
59	2	2	40.67		22		9	4	2	7.42	6.41	1	6	8	14	60	8
34	2	2	62.33		66		5	4	2			12	7	9
40	2	1	38		34		7	9	6			8	22	21	23	45	12
66	1	5	66.33	46.67	18	32	18	8	10	4.82	2.89	6	21	18	31	45	8
61	2	1	42.67	53.33	26	42	14	3	3	5.77	3.22	17	19	0	31	41	7
26	2	1	33.33	35.67	32	28	7	2	1	6.96	3.81	11	15	12	31	41	4
49	2	1	12.33	6	16	14	5	4	3	3.05	5.74	0	21	3	22	53	9
31	2	2	39.33	56.67	6	12	7	3	2	4.59	3.43	11	8	15	19	60	11
60	2	2	39.33	95.67	48	52	10	4	2	3.01	2.09	22	9	0	23	37	17
73	2	1	58.33	43.67	38	40	3	0	0	5.62	6.3	2	11	0	20	55	7
68	2	1	41.33	46.67	36	28	5	11	2	6.32	4.51	6	12	21	18	41	6
71	2	1	38.33	31.67	28	24	6	6	0	6.83	6.14	11	13	0	18	44	7
31	2	2	83.33	70	34	20	8	14	0	4.37	3.55	46	21	33	35	44	5
73	2	1	43.33	17	44	34	10	4	0	5.38	4.06	14	20	5	23	43	11
62	2	1	60	75	38	38	8	1	0			6	10	0	18	45	7
22	2	1	55	61.67	20	24	14	9	7	9.94	10.82	18	6	0	23	48	7
69	2	1	20	5	24	6	4	5	1	5.07	3.23	10	10	13	29	40	8
71	2	1	36.67	20	38	32	6	8	1	4.13	6.09	6	16	0	17	54	11
35	2	2	67.33	71.33	34	44	14	7	3	5.52	3.08	33	23	15	24	34	12
68	2	1	76.67	63.33	52	44	9	2	1	4.18	3.73	9	12	12	24	38	16
23	2	3	25	13.33	16	6	6	10	9	9.14	8.01	2	18	0	23	57	14
71	2	1	20.67	16.67	16	4	8	1	0	4.36	3.72	0	0	0	14	60	1
42	2	2	80.67	67	30	30	9	6	3	12	9.21	26	7	24	30	47	11
28	1	1	53.33	26.67	46	14	23	5	4	8.22	5.71	8	20	16	24	45	11
47	2	2	100		24					5.6	3.63
50	2	2	65.33	46.67	22	18	15	30	4	10.83	5.37	30	12	23	32	48	13
61	2	1	63.67	52.33	52	58	14	15	5	3.69	2.16	13	17	33	30	17	17
53	2	1	51.67	53.33	36	34	8	2	1	3.08	2.06	3	15	10	15	60	8
69	2	2	33.33	11.33	66	52	27	3	4	0.67	1.64	44	0	0	20	60	13
32	2	1	46.67	50	58	52	18	26	4	6.21	8.49	32	24	28	37	1	3
41	2	1	52.67	43.33	38	36	9	8	1	3.79	1.77	12	19	0	30	34	8
34	2	2	83.33		80					1.22	1.03
26	2	5	49.33	19	24	6	10	2	0	2.91	1.7	17	19	0	40	42	5
52	2	2	93.33	83.33	68	70	19	1	2	6.2	2.74	29	15	0	25	22	5
30	2	2	72.67	76.67	50	66	14	15	2	7.7	7.4	40	18	32	28	21	17
55	2	1	4	13.67	0	8	3	0	0	5.96	5.54	0	11	0	20	60	5
75	2	1	57.33	0	52	24	19	15	4	1.71	1.49	9	15	0	19	37	9
